# Supplementary material for: Comparative Transcriptomics Analysis of Roots and Leaves under Cd Stress in Calotropis gigantea L
Source: Int J Mol Sci. 2022 Mar 19;23(6):3329. doi: 10.3390/ijms23063329 (PMC8955323; doi:10.3390/ijms23063329)
Supplement: Supplementary file 1 [file ijms-23-03329-s001.zip]

Archive with 1 entries (1 files):
- ijms-1607761-supplementary.xlsx
