# Supplementary material for: Comparative Transcriptomics Analysis of Roots and Leaves under Cd Stress in Calotropis gigantea L
Source: Int J Mol Sci. 2022 Mar 19;23(6):3329. doi: 10.3390/ijms23063329 (PMC8955323; doi:10.3390/ijms23063329)
Supplement: Supplementary file 1 [file ijms-23-03329-s001.zip › ijms-1607761-supplementary.xlsx]

## Sheet: Title page
Comparative transcriptomics analysis of roots and leaves under Cd stress in Calotropis gigantea
Jingya Yang1,2,3, Lingxiong Li4,5, Xiong Zhang5, Shibo Wu1,2,3, Xiaohui Han1,2,3, Xiong Li1,3 * and Jianchu Xu1,3*
1 Department of Economic Plants and Biotechnology, Yunnan Key Laboratory for Wild Plant Resources, Kunming Institute of Botany, Chinese Academy of Sciences, Kunming 650201, China
2 University of Chinese Academy of Sciences, Beijing 100049, China
3 Honghe Center for Mountain Futures, Kunming Institute of Botany, Chinese Academy of Sciences, Honghe 654400, China
4 Germplasm Bank of Wild Species, Kunming Institute of Botany, Chinese Academy of Sciences, Kunming 650201, China
5 College of Life Sciences, Shaanxi Normal University, Xi’an 710119, China.
* Corresponding Authors:
Xiong Li, Kunming Institute of Botany, Chinese Academy of Sciences, 132# Lanhei Road, Kunming 650201, China; e-mail: lixiong@mail.kib.ac.cn
Jianchu Xu, Kunming Institute of Botany, Chinese Academy of Sciences, 132# Lanhei Road, Kunming 650201, China; e-mail: jxu@mail.kib.ac.cn

## Sheet: Table S1
Table S1 Primer pairs and expression changes of the selected differentially-expressed genes for qRT-PCR validation.
Gene ID	Description	RNA-sequencing results		Forward primer	Reverse primer	qRT-PCR results
		log2(CR/TR)	log2(CL/TL)			log2(CR/TR)	log2(CL/TL)
Asia01G000910	hypothetical protein	-1.03471	-1.10726	TCCGTTTCCAGTTGCAGTAC	CCCATTAATCCCAGTAGCTCTTC	-1.2	-1.67723
Asia01G001961	galacturonosyltransferase-like	-1.36697	-1.47961	GCTTGATTCGGTTTATTTGAGAGG	AGCTAGGTATGGAAATGTGGC	-1.14848	-1.28754
Asia02G002256	protein detoxification	-1.20416	-1.52181	AACTCGGTTCAACTCCCATG	AAATCCCATCTGCAGTACTCG	-1.1851	-1.20774
Asia02G002310	cytochrome P450-like	1.51193	3.96649	TCTTGGGCTAACATCGGTAAC	ACTCTTTTGATGCTTTCTTGTCG	1.12677	3.18789
Asia03G002110	aquaporin TIP1-3 like	-1.21127	-1.38427	AGAGGAATCTTGTATTGGATCGC	CCCTACTGATACGCCTGATG	-0.844128	-1.38073
Asia04G000711	unnamed protein product	-1.36017	-1.30462	ATCGCTTACGGTGAACAGAG	CCTAGCCCATCCTTCATTACTC	-2.31903	-0.116955						≈
Asia06G001156	basic leucine zipper 61-like	-1.37582	-1.2306	GTACATATCAGAGCTAGAACGCAG	CATTTAGAGCCAGTCGTTGATG	-2.35109	-1.56993
Asia06G001948	glucose-6-phosphate	-1.00143	-1.04234	CATGTCCAAAGTTGCAGTGTC	CCATAGCTCCCATAAACCCAG	-2.49237	-1.54763
Asia10G001149	hypothetical protein	1.20489	3.97856	AGCTTACCAAAACTCGTCCC	CTGCTCTTCACAACACTTCCTC	1.15771	4.05405
Asia11G000961	putative chitinase	1.06518	4.72812	AACCACCAAAACCCTCCTC	CGCCTATAGAAACCGATCCTG	1.2629	6.44862
Asia06G000829	chitotriosidase-1-like	1.08131	1.4526	TCCCAATTTACCAGAACCGTC	TCCCAGTCCAAATCCAAACC	0.0257	1.62632
Asia08G000752	unnamed protein product	-1.48517	1.21009	TGGAGCAAGTAAAGGAAGTCG	AACTCAGCGAACAGAGGATG	-2.27312	1.27582

## Sheet: Table S2
Table S2 Sequencing results for each sample.
Sample	Raw reads (G)	Clean reads (G)	Effective (%)	Clean Q20 (%)	Clean Q30 (%)	Error rate (%)	GC content (%)
L1-1	12.19	12.05	99.67	98.01	94.32	0	43.8
L1-2	9.63	9.52	98.86	98.08	94.47	0	43.79
L1-3	8.34	8.25	98.92	97.99	94.28	0	43.89
L2-1	7.13	7.04	98.74	97.96	94.25	0	43.88
L2-2	8.26	8.17	98.91	98.08	94.54	0	43.93
L2-3	10.21	10.08	98.73	98.22	94.81	0	43.7
R1-1	10.47	10.35	98.85	97.89	94.06	0	43.09
R1-2	10	9.87	98.7	98.11	94.57	0	43.13
R1-3	12.07	11.92	98.76	98.03	94.39	0	43.03
R2-1	9	8.88	98.67	98	94.33	0	43.03
R2-2	9.09	8.98	98.79	98.03	94.44	0	43.06
R2-3	11.09	10.96	98.83	97.94	94.17	0	43.07

## Sheet: Table S3
Table S3 Read mapping results for each sample.
Sample	Total reads	Mapped reads	Mapped rate (%)	Uniquely mapped reads	Uniquely mapped rate (%)	Mapped gene	Unmapped reads	Total gene
L1-1	80831586	76797189	95.01	74084686	0.9165	76797189	4034397	17300
L1-2	63866978	60700292	95.04	58546513	0.9167	60700292	3166686	17117
L1-3	55296688	52527315	94.99	50686269	0.9166	52527315	2769373	16909
L2-1	47200912	44679716	94.66	43203500	0.9153	44679716	2521196	16667
L2-2	54760104	52021397	95	50300776	0.9186	52021397	2738707	16886
L2-3	67525564	64133048	94.98	61956848	0.9175	64133048	3392516	16886
R1-1	69521366	65046463	93.56	63640132	0.9154	65046463	4474903	17674
R1-2	66408866	62330730	93.86	60979776	0.9182	62330730	4078136	17705
R1-3	80144470	74818422	93.35	73189729	0.9132	74818422	5326048	17782
R2-1	59683102	55670054	93.28	54427198	0.9119	55670054	4013048	17528
R2-2	60300744	56302642	93.37	55037800	0.9127	56302642	3998102	17491
R2-3	73588938	69331001	94.21	67757431	0.9208	69331001	4257937	17687

## Sheet: Table S4
Table S4 Differentially expressed genes involved in metal or metal complex transporter in roots and leaves of Calotropis gigantea.
	Gene ID	Description	Abbreviation	log2(L1/L2)	Padj
Root	Asia07G000272	copper transporter 1-like	COPT6	-1.09923	0.0318447
	Asia03G000509	protein detoxification 49-like	DTX49	-1.1632	6.95145e-06
	Asia02G002256	protein detoxification 43	DTX42	-1.20416	2.60232e-30
	Asia02G000948	protein detoxification 16-like isoform X1	DTX16	-1.20895	0.000279233
	Asia05G001745	fe2+ transport protein 1-like	IRT1	-1.25076	0.0166102
	Asia06G000937	sodium transporter HKT1-like isoform X2	HKT6	-1.52496	0.0325544
	Asia07G001723	aluminum-activated malate transporter 2-like	ALMT2	-3.66676	0.00858058
Leaf	Asia02G001858	ABC transporter	ABCG32	-2.33693	0
	Asia07G000273	copper transporter 6-like	COPT1	1.69163	3.67e-194
	Asia03G002240	cationic amino acid transporter 6, chloroplastic	CAT7	1.21998	9.28e-116
	Asia03G001982	cationic amino acid transporter 1-like	CAT1	1.67684	5.93e-85
	Asia01G001197	cation/calcium exchanger 1	CCX1	-2.12971	4.83e-59
	Asia03G000420	potassium transporter 2-like isoform X1	POT2	-1.20295	1.5e-50
	Asia07G000274	copper transporter 1-like	COPT6	2.33755	9.54e-40
	Asia03G002673	zinc transporter 1-like	ZIP5	1.48721	9.58e-39
	Asia01G001353	protein detoxification 33-like	DTX33	-1.97843	1.16e-36
	Asia11G001591	calcium-transporting ATPase 9, plasma membrane-type-like	ACA9	-1.02706	2.31e-32
	Asia01G002922	sodium/hydrogen exchanger 4-like	NHX4	2.61537	2.26e-30
	Asia02G001747	putative ABC transporter B family member 8	ABCB8	1.05006	1.46e-21
	Asia10G001344	putative calcium-transporting ATPase 13, plasma membrane-type	ACA13	-2.30471	1.26e-11
	Asia04G001559	ABC transporter B family member 13-like isoform X1	ABCB14	-1.00599	4.72e-10
	Asia04G000428	PREDICTED: vacuolar iron transporter homolog 1-like	AtVIT1	1.31382	8.86e-10
	Asia02G002256	protein detoxification 43	DTX43	-1.52181	3.63e-09
	Asia05G001745	fe(2+) transport protein 1-like	IRT1	1.27501	0.000105981
	Asia07G001187	ABC transporter B family member 11-like	ABCB11	1.34395	0.00175638
	Asia03G000509	protein detoxification 49-like	DTX49	1.15585	0.00298537
	Asia03G001080	ABC transporter G family member 8-like	ABCG8	-7.61961	0.0034811
	Asia06G000937	sodium transporter HKT1-like isoform X2	HKT6	-1.066	0.00922433
	Asia07G000581	aluminum-activated malate transporter 8-like	ALMT12	-7.59495	0.0125727
	Asia07G002048	ABC transporter G family member 28	ABCG28	-1.1882	0.0164491

## Sheet: Table S5
Table S5 Differentially expressed genes involved in antioxidant system in roots and leaves of Calotropis gigantea.
	Gene ID	Description	Abbreviation	log2(Root FC) / log2(Leaf FC)	Padj
Root	Asia03G002536	peroxidase 5-like	PER	-1.28395	3.22992e-15
	Asia10G001543	peroxidase superfamily protein	PER	-1.28497	0.00140953
	Asia03G002634	peroxidase 7-like	PER	-1.6839	3.7531e-05
	Asia06G000863	peroxidase 27-like	PER	-1.85523	4.51262e-20
	Asia07G001846	peroxidase 60-like	PER	-2.15834	0.00283826
	Asia07G001847	peroxidase 60	PER	-2.5502	0.00159914
Leaf	Asia11G000976	catalase-2	CAT2	1.46699	2.54e-225
	Asia11G001573	thioredoxin-like protein AAED1, chloroplastic		1.02184	8.94e-94
	Asia07G001994	superoxide dismutase	SODCP	-1.4915	1.32e-92
	Asia04G000080	Thioredoxin	TRX1	1.19085	4.4e-70
	Asia09G000072	peroxidase 55 isoform X2	POD	2.37731	3.2e-36
	Asia01G001978	peroxidase 31-like	POD31L	-1.28254	1.02e-22
	Asia10G001567	glutaredoxin 3	GRAX5	1.89106	2.87e-22
	Asia06G001320	heme peroxidase	APX3	2.05724	7.11e-22
	Asia03G002536	peroxidase 5-like	POD5L	-1.38503	1.04e-06
	Asia04G000044	aldehyde oxidase GLOX-like	GLOX1	-2.59212	1.27e-06
	Asia01G001400	peroxidase 10-like	POD10L	1.50013	1.5e-06
	Asia02G001234	Peroxidase	POD	1.66742	9.14e-06
	Asia06G001791	peroxidase P7-like	PODP7L	-2.98579	4.58e-05
	Asia07G000485	glutaredoxin-C13-like	GRAX9	1.15715	0.000196435
	Asia01G002591	peroxidase 10-like	POD10L	4	0.00775585
	Asia11G001300	Peroxidase	POD	1.18442	0.0290049

## Sheet: Table S6
Table S6 Differentially expressed genes involved in chelation in leaves of Calotropis gigantea.
Gene ID	Description	Abbreviation	log2(Leaf FC)	Padj
MSTRG.14905	defensin-like protein 1		2.399	1.65e-58
Asia02G001361	metallothionein-like protein 2	MTB2	1.39246	6.74e-09
Asia07G002256	Metallothionein, family 15	MTB15	1.18089	1.16e-06
MSTRG.1816	metallothionein-like protein type 3	MTB3	1.7431	0

## Sheet: Table S7
Table S7 Differentially expressed genes involved in cell wall hydrolysis and repair in roots and leaves of Calotropis gigantea.
	Gene ID	Description	Abbreviation	log2(Root FC) / log2(Leaf FC)	Padj
Root	Asia06G001017	endotransglucosylase/ hydrolase	XTH	-2.05191	2.73862e-134
	Asia06G001018	endotransglucosylase/ hydrolase	XTH	-1.37493	8.3476e-112
	Asia06G001016	endotransglucosylase/ hydrolase	XTH	-2.27731	6.4863e-102
	Asia06G001019	endotransglucosylase/ hydrolase	XTH	-1.02802	6.55586e-44
	Asia10G000570	endotransglucosylase/ hydrolase	XTH	-1.13879	1.90464e-08
	Asia05G000617	endotransglucosylase/ hydrolase	XTH	-1.27674	6.5512e-12
	Asia11G000961	putative chitinase	CHIT1B	1.06518	0.00124739
	Asia05G001681	pectinesterase	PME	-1.56904	0.00215293
Leaf	Asia01G000824	endotransglucosylase/ hydrolase	XTH	3.19542	0
	Asia11G001555	endotransglucosylase/ hydrolase	XTH	1.46095	2.78619e-219
	Asia06G000044	endotransglucosylase/ hydrolase	XTH	-1.48961	1.8967e-105
	Asia05G001863	endotransglucosylase/ hydrolase	XTH	1.04224	9.06259e-29
	Asia06G001018	endotransglucosylase/ hydrolase	XTH	1.24459	1.82819e-26
	Asia06G001017	endotransglucosylase/ hydrolase	XTH	1.05387	6.10518e-17
	Asia10G000570	endotransglucosylase/ hydrolase	XTH	-10.0679	1.61136e-07
	Asia02G001777	endotransglucosylase/ hydrolase	XTH	-1.05477	0.00715444
	Asia06G000591	endotransglucosylase/ hydrolase	XTH	-1.27854	0.0126051
	Asia01G000824	endotransglucosylase/ hydrolase	XTH	3.19542	0
	Asia11G001555	endotransglucosylase/ hydrolase	XTH	1.46095	2.78619e-219
	Asia06G000044	endotransglucosylase/ hydrolase	XTH	-1.48961	1.8967e-105
	Asia05G001863	endotransglucosylase/ hydrolase	XTH	1.04224	9.06259e-29
	Asia06G001018	endotransglucosylase/ hydrolase	XTH	1.24459	1.82819e-26
	Asia06G001017	endotransglucosylase/ hydrolase	XTH	1.05387	6.10518e-17
	Asia10G000570	endotransglucosylase/ hydrolase	XTH	-10.0679	1.61136e-07
	Asia02G001777	endotransglucosylase/ hydrolase	XTH	-1.05477	0.00715444
	Asia06G000591	endotransglucosylase/ hydrolase	XTH	-1.27854	0.0126051
	Asia01G000824	endotransglucosylase/ hydrolase	XTH	3.19542	0
	Asia11G001555	endotransglucosylase/ hydrolase	XTH	1.46095	2.78619e-219
	Asia06G000044	endotransglucosylase/ hydrolase	XTH	-1.48961	1.8967e-105
	Asia02G000559	pectinesterase-like	PME	-1.63928	1.31111e-134
	Asia02G000571	pectinesterase-like	PME	2.37509	4.91328e-70
	Asia11G001271	pectinesterase-like	PME	-2.04338	1.77513e-45
	Asia09G001573	pectinesterase-like	PME	-2.8644	3.4639e-14
	Asia03G000582	pectinesterase-like	PME	-2.10472	1.16492e-17
	Asia03G000668	pectinesterase-like	PME	1.14086	1.33729e-11
	Asia07G000316	pectinesterase-like	PME	-1.28161	1.16776e-07
	Asia02G001126	pectinesterase-like	PME	-1.22664	0.00120265
	Asia08G000673	pectinesterase-like	PME	-4.974	9.76844e-10
